# Supplementary material for: The Prop1-like homeobox gene unc-42 specifies the identity of synaptically connected neurons
Source: eLife. 2021 Jun 24;10:e64903. doi: 10.7554/eLife.64903 (PMC8225392; doi:10.7554/eLife.64903)
Supplement: Supplementary file 4. — Green indicates motion features that are not significantly different, while red indicates motion features that are significantly different (p<0.05) between wild type and unc-42(e419) animals. Motion features were measured for the entire animal, and in the head, tail, and midbody regions. They were measured when the animal was moving forward, backward, or paused. Features were measured accounting for when the data is signed, by absolute data values (‘absolute’), positive data values only (‘positive’), and negative data values only (‘negative’). Motion features are described by the frequency, the time spent, and the distance covered. The animal's velocity is described in two parts: speed and motion direction. Crawling, an undulation of the animal's body used for movement, is described as an amplitude and a frequency. Foraging, a rapid movement of the nose as the animal explores its environment, is described as an amplitude and a speed. An omega turn is when the animal bends sharply such that the head touches the tail in order to reverse direction. An upsilon turn is when the animal bends shallowly in order to reverse direction. Time ratio is defined as the total time spent in a particular behavior divided by the total time. See Yemini et al., 2013 for more detailed feature descriptions. [file elife-64903-supp4.xls]

## Sheet: motion_behaviors_unc42e419.csv
Supplementary File 4. List of motion behaviors examined in wild-type and unc-42(e419) animals.
Feature Name	wild-type Mean	unc-42(e419) Mean	P-value
Backward Head Crawling Amplitude	0.485555	0.49534	0.999998
Midbody Crawling Frequency	-0.00328949	-0.0030758	0.999917
Upsilon Turn Time	-0.240162	-0.205967	0.999877
Absolute Omega Turn Time	3.14044	3.219	0.998178
Forward Tail Tip Motion Direction	0.0240572	0.0223503	0.998052
Forward Head Crawling Frequency	0.00351517	0.00241182	0.997824
Positive Backward Foraging Amplitude	34.6315	34.9315	0.996604
Backward Midbody Motion Direction	-0.0454095	-0.0363046	0.996547
Forward Tail Motion Direction	0.0491404	0.0567463	0.992464
Positive Forward Tail Crawling Amplitude	31.3768	31.85	0.984764
Positive Inter Omega Time	18.3197	14.652	0.979063
Absolute Backward Tail Crawling Amplitude	39.4649	38.6986	0.976608
Negative Paused Tail Motion Direction	-0.133075	-0.141587	0.976487
Paused Tail Motion Direction	0.000295618	-0.00906908	0.974555
Backward Midbody Crawling Amplitude	0.0611604	-1.10906	0.969962
Paused Midbody Speed	3.90917	4.26912	0.966935
Negative Backward Midbody Crawling Amplitude	-35.7055	-36.5132	0.966471
Paused Head Motion Direction	-0.0345812	-0.00411885	0.966393
Negative Forward Tail Crawling Amplitude	-31.2234	-32.0134	0.96193
Positive Paused Tail Motion Direction	0.125429	0.133583	0.955794
Foraging Speed	-0.655377	-0.189752	0.953406
Tail Crawling Amplitude	-0.279992	0.342978	0.951076
Backward Head Tip Motion Direction	-0.0056044	0.0190542	0.94647
Forward Tail Crawling Frequency	0.000895281	0.00731213	0.942433
Negative Omega Turn Time	-3.0913	-3.6075	0.938744
Head Motion Direction	0.0126509	0.00207228	0.935235
Absolute Forward Tail Crawling Amplitude	31.3432	32.3782	0.929886
Inter Upsilon Time	-12.6896	-1.55262	0.924458
Forward Head Tip Motion Direction	-0.0112241	-0.019985	0.918922
Absolute Paused Tail Motion Direction	0.154384	0.138171	0.912806
Backward Tail Crawling Frequency	0.0221777	0.00724214	0.911698
Head Tip Motion Direction	0.0127936	0.00195946	0.906045
Negative Backward Tail Crawling Amplitude	-39.4554	-37.7274	0.896965
Paused Head Tip Speed	-2.98969	2.85022	0.895836
Head Crawling Amplitude	0.271168	-0.593815	0.894868
Inter Upsilon Distance	-1326.71	-54.1544	0.889018
Paused Foraging Speed	3.52444	-0.312121	0.88679
Backward Foraging Speed	-3.35719	-0.64152	0.883743
Forward Foraging Amplitude	-2.86887	-0.61686	0.880313
Forward Tail Crawling Amplitude	-0.124566	1.27304	0.873229
Negative Paused Tail Tip Motion Direction	-0.17659	-0.162177	0.87135
Backward Head Motion Direction	-0.0372482	0.0447996	0.864253
Positive Inter Upsilon Time	35.7328	45.8541	0.860091
Negative Tail Crawling Amplitude	-33.1468	-31.3933	0.838364
Negative Inter Omega Distance	-2307.36	-1338.96	0.829274
Forward Foraging Speed	-0.333349	-1.57033	0.816182
Backward Foraging Amplitude	-3.39101	1.16032	0.815818
Midbody Motion Direction	-0.0161952	0.00681015	0.804184
Backward Tail Crawling Amplitude	2.49062	-1.35234	0.801755
Midbody Crawling Amplitude	-0.494801	-1.61718	0.791413
Absolute Inter Omega Distance	2297.81	1254.53	0.783789
Inter Omega Distance	109.936	-1206.02	0.77715
Inter Backward Time	17.49	13.1993	0.760398
Absolute Tail Crawling Amplitude	33.0579	30.8602	0.749599
Backward Midbody Crawling Frequency	-0.0125241	0.00798236	0.747751
Positive Backward Tail Crawling Amplitude	39.5858	42.2411	0.745498
Negative Inter Upsilon Time	-41.1671	-17.3549	0.736909
Absolute Inter Upsilon Time	41.1611	24.4797	0.733177
Paused Head Tip Motion Direction	0.111517	-0.000784744	0.709937
Forward Midbody Motion Direction	-0.01607	0.0265571	0.699961
Positive Backward Head Crawling Amplitude	36.7811	34.1646	0.685295
Backward Head Crawling Frequency	0.00118539	-0.0325012	0.683181
Positive Paused Tail Speed	13.3663	11.5683	0.679966
Positive Omega Turn Time	2.78353	0.8991	0.674286
Paused Midbody Motion Direction	0.0171973	0.00368777	0.671928
Positive Forward Head Crawling Frequency	0.417303	0.376744	0.668757
Backward Tail Motion Direction	0.0160059	-0.0756041	0.665439
Forward Motion Frequency	0.0631958	0.042919	0.654521
Backward Time	5.17626	2.78616	0.648745
Paused Foraging Amplitude	-5.89957	1.81652	0.631438
Foraging Amplitude	-3.03309	0.742686	0.62243
Tail Crawling Frequency	-0.0444965	0.00943396	0.611636
Negative Paused Tail Speed	-11.1152	-9.26056	0.595751
Head Crawling Frequency	0.00682969	0.0210806	0.578536
Paused Tail Tip Speed	21.2291	5.5263	0.560565
Positive Tail Crawling Amplitude	33.778	30.5028	0.508065
Forward Head Motion Direction	0.00370326	-0.054461	0.499943
Absolute Paused Tail Speed	13.6679	11.1159	0.499051
Tail Motion Direction	0.0490532	0.00636326	0.460924
Backward Motion Distance Ratio	0.181974	0.11704	0.448889
Absolute Backward Midbody Crawling Amplitude	36.2853	32.6661	0.446813
Upsilon Turns Time Ratio	0.022407	0.0345469	0.404821
Inter Forward Distance	367.806	262.154	0.391007
Positive Inter Omega Distance	2559.28	145.531	0.369978
Paused Time	3.5953	9.37519	0.356923
Tail Tip Motion Direction	0.0408595	0.00235723	0.348305
Absolute Backward Foraging Amplitude	35.9211	41.2262	0.338532
Negative Inter Upsilon Distance	-4855.59	-239.988	0.332692
Omega Turn Time	-0.244018	-3.1066	0.331392
Paused Tail Tip Motion Direction	0.15797	-0.00348988	0.330303
Paused Head Speed	11.4826	3.22739	0.312832
Positive Paused Midbody Motion Direction	0.10918	0.0857796	0.29631
Absolute Paused Tail Tip Motion Direction	0.322399	0.158825	0.294009
Negative Midbody Crawling Amplitude	-34.6113	-31.2577	0.289933
Inter Paused Time	13.8897	2.68426	0.28704
Paused Tail Speed	0.769127	5.54999	0.280312
Positive Paused Tail Tip Speed	40.4412	18.1244	0.268686
Positive Paused Tail Tip Motion Direction	0.331709	0.159316	0.258289
Negative Paused Foraging Amplitude	-31.827	-24.6471	0.245738
Negative Paused Midbody Motion Direction	-0.0998576	-0.0799563	0.245693
Positive Inter Upsilon Distance	4928.79	503.346	0.243108
Absolute Backward Head Crawling Amplitude	36.8193	31.733	0.240351
Absolute Paused Tail Tip Speed	40.8352	17.1776	0.230078
Absolute Inter Omega Time	18.3135	39.6603	0.227123
Inter Backward Distance	1987.08	231.458	0.222727
Backward Tail Tip Motion Direction	0.0193312	-0.0554744	0.221499
Upsilon Turns Frequency	0.00753873	0.00370895	0.215713
Absolute Paused Foraging Amplitude	34.3885	27.4587	0.215592
Forward Midbody Crawling Frequency	-0.00855018	-0.0466217	0.186932
Backward Distance	763.565	195.354	0.179216
Absolute Paused Midbody Motion Direction	0.109479	0.0837626	0.136329
Inter Omega Time	1.0251	-34.7763	0.129483
Negative Paused Tail Tip Speed	-21.043	-15.4452	0.118412
Positive Paused Midbody Speed	11.2841	9.43053	0.115915
Positive Paused Foraging Amplitude	33.6971	24.8541	0.113272
Paused Distance	14.1406	63.3969	0.112322
Inter Paused Distance	1377.43	78.5344	0.109566
Absolute Inter Upsilon Distance	4814.8	305.827	0.10631
Positive Backward Tail Crawling Frequency	0.395812	0.260022	0.10406
Negative Backward Foraging Amplitude	-36.5714	-47.0124	0.0738948
Negative Inter Omega Time	-16.5759	-41.5085	0.0687901
Negative Backward Head Crawling Amplitude	-36.7374	-29.3101	0.0645344
Absolute Midbody Crawling Amplitude	34.7229	29.8827	0.0630963
Absolute Forward Head Crawling Frequency	0.418475	0.315447	0.0624932
Forward Head Crawling Amplitude	0.480262	-5.95154	0.0475519
Backward Motion Frequency	0.0382958	0.0127164	0.0474183
Negative Paused Head Tip Speed	-69.5182	-18.1696	0.0473501
Negative Paused Midbody Speed	-8.98284	-6.90532	0.044871
Negative Paused Head Motion Direction	-0.467218	-0.192495	0.0444004
Backward Motion Time Ratio	0.134427	0.0322096	0.0375813
Negative Backward Tail Crawling Frequency	-0.410958	-0.243168	0.0342244
Absolute Paused Midbody Speed	10.9448	8.89359	0.0340891
Positive Paused Foraging Speed	66.5638	35.1091	0.031922
Backward Tail Speed	-135.831	-72.3152	0.0317692
Positive Backward Midbody Crawling Amplitude	36.8137	29.2055	0.030971
Negative Paused Head Speed	-23.4842	-11.1851	0.0268838
Negative Backward Midbody Crawling Frequency	-0.443352	-0.236214	0.0267974
Backward Tail Tip Speed	-137.154	-70.187	0.0242077
Negative Backward Tail Speed	-164.921	-95.4861	0.0230303
Positive Upsilon Turn Time	3.33222	8.0919	0.0207036
Absolute Backward Tail Crawling Frequency	0.398795	0.227806	0.0193174
Negative Forward Foraging Amplitude	-38.9732	-31.2501	0.0191629
Negative Forward Head Crawling Frequency	-0.420798	-0.293941	0.0176939
Negative Backward Tail Tip Speed	-188.394	-105.831	0.0171857
Positive Midbody Crawling Amplitude	34.7907	28.8381	0.0162982
Positive Paused Head Tip Speed	47.4267	20.2456	0.0148866
Positive Backward Head Crawling Frequency	0.492091	0.214185	0.0146695
Absolute Backward Tail Speed	164.875	91.5152	0.0145112
Forward Time	11.9723	2.04554	0.0139949
Positive Paused Head Tip Motion Direction	0.558196	0.192626	0.0136073
Forward Midbody Crawling Amplitude	-0.743827	-7.5911	0.0122352
Positive Forward Midbody Crawling Amplitude	36.0253	28.2718	0.0122184
Absolute Paused Head Speed	27.4424	12.4898	0.0121973
Negative Backward Head Crawling Frequency	-0.486411	-0.20676	0.0120301
Absolute Paused Head Motion Direction	0.501644	0.187	0.0119192
Absolute Paused Foraging Speed	65.7182	34.9821	0.0118224
Positive Paused Head Speed	28.0759	13.1515	0.011805
Absolute Foraging Amplitude	35.7633	28.0618	0.00922624
Absolute Backward Head Crawling Frequency	0.486731	0.200285	0.00888711
Positive Paused Head Motion Direction	0.413528	0.182003	0.00862506
Positive Backward Tail Speed	154.665	56.3444	0.00708804
Absolute Backward Tail Tip Speed	185.897	96.2794	0.00635056
Absolute Paused Head Tip Motion Direction	0.588489	0.19399	0.0062438
Negative Paused Foraging Speed	-65.3169	-34.8344	0.0059328
Negative Forward Midbody Crawling Amplitude	-36.4398	-28.7534	0.00572653
Absolute Forward Foraging Amplitude	38.2459	30.3251	0.00565229
Negative Backward Tail Motion Direction	-1.47881	-0.690783	0.00564019
Negative Backward Tail Tip Motion Direction	-0.771585	-0.422278	0.0052345
Absolute Paused Head Tip Speed	60.0409	19.2862	0.00493357
Positive Forward Foraging Amplitude	36.9868	26.3148	0.00485143
Negative Backward Midbody Speed	-166.604	-84.5429	0.00435728
Absolute Backward Midbody Speed	166.598	84.5215	0.00435165
Backward Midbody Speed	-166.595	-84.5032	0.004346
Positive Backward Midbody Crawling Frequency	0.444947	0.198639	0.00395871
Absolute Forward Midbody Crawling Amplitude	36.214	27.9934	0.00307195
Positive Foraging Amplitude	35.6932	25.3641	0.00287108
Negative Backward Head Tip Speed	-227.582	-99.7651	0.00256057
Inter Forward Time	5.04601	18.1774	0.00166837
Negative Paused Head Tip Motion Direction	-0.446119	-0.199877	0.00135635
Omega Turns Time Ratio	0.0871613	0.0108789	0.0012513
Negative Backward Head Speed	-188.338	-81.5698	0.00122207
Absolute Backward Tail Tip Motion Direction	0.778411	0.402726	0.00118542
Absolute Backward Midbody Crawling Frequency	0.442138	0.181667	0.00106771
Positive Backward Tail Motion Direction	1.4425	0.633309	0.000986978
Positive Backward Head Speed	135.923	39.2644	0.000976727
Negative Foraging Amplitude	-36.4313	-26.2855	0.000846827
Backward Head Tip Speed	-168.516	-55.0141	0.000835014
Positive Backward Tail Tip Speed	166.15	56.9153	0.000796305
Forward Distance	1610.09	79.5678	0.000623125
Absolute Backward Tail Motion Direction	1.46568	0.644198	0.000608101
Backward Head Speed	-168.89	-58.0856	0.000498711
Positive Backward Tail Tip Motion Direction	0.781199	0.371198	0.000435825
Absolute Backward Head Speed	186.223	76.2661	0.000387581
Positive Head Crawling Frequency	0.41371	0.240441	0.000309246
Head Tip Speed	59.2571	5.88305	0.000304462
Negative Backward Midbody Motion Direction	-1.259	-0.446734	0.000251624
Omega Turns Frequency	0.033741	0.00238464	0.000244825
Negative Backward Foraging Speed	-96.872	-45.1416	0.000212792
Head Speed	64.8833	5.68556	0.000138911
Tail Tip Speed	62.5633	6.29546	0.000107181
Absolute Backward Head Tip Speed	225.295	80.399	9.51786e-05
Absolute Backward Foraging Speed	94.9148	43.6536	7.27334e-05
Positive Backward Foraging Speed	92.8752	41.42	6.99302e-05
Positive Backward Head Tip Speed	199.346	46.3405	5.79892e-05
Negative Tail Crawling Frequency	-0.410302	-0.14689	5.17918e-05
Absolute Tail Crawling Frequency	0.413019	0.148661	4.60933e-05
Tail Speed	71.3996	7.10466	4.11058e-05
Negative Head Crawling Frequency	-0.417979	-0.214314	3.44885e-05
Negative Forward Tail Tip Speed	-150.546	-28.9686	2.60471e-05
Midbody Speed	81.8107	7.64556	2.40466e-05
Absolute Backward Midbody Motion Direction	1.26953	0.429442	2.38281e-05
Negative Forward Tail Speed	-128.943	-31.6545	2.28387e-05
Absolute Head Crawling Frequency	0.415259	0.216524	2.00327e-05
Negative Upsilon Turn Time	-3.51464	-10.5783	1.64711e-05
Positive Backward Midbody Motion Direction	1.24492	0.400926	9.91397e-06
Positive Backward Head Tip Motion Direction	1.02724	0.265469	6.66334e-06
Absolute Upsilon Turn Time	3.43111	9.19697	5.06612e-06
Positive Forward Foraging Speed	101.172	50.0539	3.72844e-06
Negative Backward Head Tip Motion Direction	-0.969307	-0.243138	2.48363e-06
Positive Midbody Crawling Frequency	0.400024	0.120444	2.42656e-06
Positive Tail Crawling Frequency	0.38191	0.153131	1.88461e-06
Positive Forward Tail Crawling Frequency	0.41852	0.135032	1.62271e-06
Positive Backward Head Motion Direction	1.77616	0.37914	1.60188e-06
Absolute Backward Head Tip Motion Direction	1.00589	0.256515	1.21355e-06
Absolute Forward Tail Crawling Frequency	0.411871	0.132442	9.06867e-07
Paused Motion Frequency	0.0193499	0.109944	8.71201e-07
Positive Forward Midbody Crawling Frequency	0.415615	0.159562	7.97762e-07
Forward Tail Tip Speed	118.777	26.911	7.91842e-07
Positive Forward Tail Tip Motion Direction	0.556657	0.215334	7.61331e-07
Negative Forward Tail Crawling Frequency	-0.409445	-0.133399	7.40983e-07
Negative Tail Tip Speed	-147.493	-23.0939	6.14593e-07
Positive Head Crawling Amplitude	40.2751	23.4342	4.52818e-07
Forward Tail Speed	129.305	29.4689	2.57443e-07
Forward Motion Time Ratio	0.552443	0.0933405	2.38251e-07
Negative Backward Head Motion Direction	-1.77323	-0.322269	2.08097e-07
Absolute Backward Head Motion Direction	1.80003	0.377568	2.03839e-07
Forward Motion Distance Ratio	0.683471	0.188417	1.98423e-07
Negative Head Crawling Amplitude	-40.45	-22.5168	1.79175e-07
Absolute Forward Midbody Crawling Frequency	0.414789	0.152723	1.28832e-07
Forward Head Tip Speed	130.12	23.1985	1.25268e-07
Absolute Head Crawling Amplitude	40.3448	22.9484	1.21699e-07
Negative Midbody Speed	-128.915	-15.2141	1.14898e-07
Positive Foraging Speed	93.1372	37.4206	9.5823e-08
Positive Forward Tail Motion Direction	1.0993	0.306331	9.2724e-08
Negative Forward Midbody Crawling Frequency	-0.417708	-0.146766	9.17372e-08
Absolute Forward Tail Tip Motion Direction	0.548169	0.209634	7.91872e-08
Forward Head Speed	133.408	24.4403	6.4201e-08
Negative Forward Head Speed	-163.717	-43.088	6.34086e-08
Absolute Forward Foraging Speed	101.319	49.8767	5.92964e-08
Negative Tail Speed	-124.838	-18.5396	5.093e-08
Negative Forward Tail Tip Motion Direction	-0.535259	-0.198409	3.80301e-08
Negative Forward Foraging Speed	-101.576	-49.6189	3.34623e-08
Positive Forward Tail Tip Speed	163.494	41.5495	3.03665e-08
Absolute Forward Tail Tip Speed	162.795	40.8948	2.84911e-08
Positive Forward Tail Speed	152.11	37.5575	2.41267e-08
Absolute Foraging Speed	91.1856	37.28	2.13003e-08
Absolute Forward Tail Speed	150.451	37.6027	2.03588e-08
Negative Forward Head Tip Motion Direction	-0.944442	-0.323233	1.86152e-08
Absolute Forward Tail Motion Direction	1.08691	0.298236	1.41289e-08
Forward Midbody Speed	155.351	40.5327	1.27651e-08
Absolute Forward Midbody Speed	155.381	40.5533	1.25435e-08
Positive Forward Midbody Speed	155.405	40.5618	1.24635e-08
Negative Forward Tail Motion Direction	-1.06117	-0.27195	1.21274e-08
Positive Head Tip Motion Direction	0.943806	0.216108	1.05496e-08
Negative Forward Head Tip Speed	-180.24	-51.7903	9.71848e-09
Absolute Forward Head Tip Speed	199.01	52.082	7.67063e-09
Paused Motion Distance Ratio	0.0330262	0.487797	6.91081e-09
Positive Forward Head Tip Speed	203.471	50.6632	5.95612e-09
Positive Tail Tip Motion Direction	0.583044	0.177106	5.8441e-09
Negative Foraging Speed	-91.6693	-37.183	5.60159e-09
Absolute Forward Head Speed	172.602	44.203	5.52809e-09
Positive Forward Head Speed	173.797	43.5879	5.49076e-09
Absolute Forward Head Tip Motion Direction	0.936545	0.313584	4.76206e-09
Negative Forward Head Crawling Amplitude	-42.6606	-22.255	4.52788e-09
Absolute Midbody Crawling Frequency	0.396234	0.116394	3.8421e-09
Negative Midbody Crawling Frequency	-0.393988	-0.118556	3.38231e-09
Positive Forward Head Tip Motion Direction	0.929109	0.296431	2.18563e-09
Positive Forward Midbody Motion Direction	1.12666	0.242365	1.36208e-09
Negative Forward Head Motion Direction	-1.65041	-0.438681	9.47174e-10
Absolute Forward Midbody Motion Direction	1.14084	0.252044	5.33685e-10
Absolute Tail Tip Motion Direction	0.565609	0.174139	5.23558e-10
Absolute Forward Head Motion Direction	1.6511	0.423061	4.87154e-10
Positive Forward Head Motion Direction	1.65264	0.373228	3.67653e-10
Negative Head Tip Motion Direction	-0.866737	-0.218607	3.33739e-10
Absolute Midbody Speed	137.356	16.8404	3.06717e-10
Negative Tail Tip Motion Direction	-0.539105	-0.175056	2.6593e-10
Absolute Tail Speed	135.568	17.9729	2.61684e-10
Negative Forward Midbody Motion Direction	-1.15077	-0.225703	2.55921e-10
Positive Midbody Speed	138.068	16.1316	2.549e-10
Negative Head Speed	-159.875	-19.1713	2.3868e-10
Absolute Forward Head Crawling Amplitude	42.4877	21.8035	2.38087e-10
Positive Head Speed	153.741	19.7549	1.94863e-10
Positive Head Tip Speed	182.97	27.1845	1.71386e-10
Absolute Tail Tip Speed	150.885	23.0826	1.53295e-10
Absolute Head Speed	154.731	19.9518	1.08158e-10
Positive Tail Tip Speed	149.901	22.6887	8.36827e-11
Positive Tail Motion Direction	1.04345	0.188015	7.0573e-11
Positive Tail Speed	137.474	17.0086	6.18489e-11
Positive Head Motion Direction	1.50881	0.233728	4.18873e-11
Paused Motion Time Ratio	0.0884254	0.639774	3.45326e-11
Absolute Head Tip Speed	183.511	26.5304	3.1556e-11
Negative Tail Motion Direction	-1.02415	-0.179151	2.69692e-11
Absolute Tail Motion Direction	1.03573	0.183291	2.32759e-11
Positive Forward Head Crawling Amplitude	42.2735	18.1566	1.81123e-11
Absolute Head Tip Motion Direction	0.889266	0.215138	1.6285e-11
Negative Head Tip Speed	-183.263	-25.1829	7.84695e-12
Absolute Head Motion Direction	1.50276	0.235071	0
Negative Head Motion Direction	-1.49802	-0.238484	0
Absolute Midbody Motion Direction	1.04305	0.134671	0
Positive Midbody Motion Direction	1.03389	0.136476	0
Negative Midbody Motion Direction	-1.05279	-0.132441	0
Negative Forward Midbody Speed	-24.4389	-23.7777	NA
Positive Backward Midbody Speed	10.6084	21.6945	NA
